# Supplementary material for: Similarity-based future common neighbors model for link prediction in complex networks
Source: Sci Rep. 2018 Nov 19;8:17014. doi: 10.1038/s41598-018-35423-2 (PMC6242980; doi:10.1038/s41598-018-35423-2)
Supplement: Supplementary file 1 — Data sets of five networks.zip [file 41598_2018_35423_MOESM1_ESM.zip]

Archive with 6 entries (5 files):
- Data sets of five networks/Celegans.txt
- Data sets of five networks/FWFB.txt
- Data sets of five networks/NS.txt
- Data sets of five networks/PB.txt
- Data sets of five networks/Yeast.txt
- Data sets of five networks/
