# Supplementary material for: Similarity-based future common neighbors model for link prediction in complex networks
Source: Sci Rep. 2018 Nov 19;8:17014. doi: 10.1038/s41598-018-35423-2 (PMC6242980; doi:10.1038/s41598-018-35423-2)
Supplement: Supplementary file 1 — Data sets of five networks.zip [file 41598_2018_35423_MOESM1_ESM.zip › Data sets of five networks/Celegans.txt]

0	76
1	76
2	30
3	31
4	6
4	100
6	39
7	13
7	25
7	43
7	121
9	17
12	98
12	142
13	27
13	117
14	30
16	142
19	23
20	44
21	23
22	30
22	39
23	43
24	41
28	39
29	35
31	283
32	142
36	101
37	76
37	117
39	119
40	120
40	143
40	170
41	283
42	144
43	158
45	55
45	85
45	89
45	118
46	57
46	71
46	74
46	108
47	73
47	87
47	92
48	57
49	83
49	113
50	55
50	91
50	112
51	55
51	95
52	284
53	90
54	62
54	176
55	117
55	158
56	89
60	72
60	176
61	71
61	89
61	109
62	86
64	219
69	89
69	91
70	126
70	142
70	154
70	173
70	180
70	241
70	253
71	134
71	145
71	162
71	215
72	114
72	147
72	155
72	197
72	275
74	148
74	160
75	143
75	161
75	223
75	250
75	254
76	154
76	216
76	226
77	119
77	157
77	215
77	233
77	275
78	81
78	95
79	80
79	144
79	146
80	144
80	173
80	216
80	220
81	143
81	155
81	156
83	85
84	135
87	109
88	96
88	118
89	101
89	106
89	120
89	121
89	127
90	157
93	106
94	102
94	140
95	115
95	127
96	137
97	99
99	119
102	139
103	143
103	201
106	140
107	283
109	156
114	119
114	157
114	199
115	119
115	123
119	139
126	159
127	159
136	283
137	212
140	191
142	159
143	157
144	215
145	150
146	176
148	186
148	192
148	205
150	167
150	168
151	168
151	276
152	167
152	233
159	283
161	177
171	216
176	177
177	236
177	267
182	197
185	187
185	194
186	188
186	204
188	190
188	274
192	282
193	217
193	223
193	269
194	196
195	218
197	211
198	271
198	282
199	220
203	215
203	216
205	206
215	259
217	218
217	275
218	276
218	283
227	275
231	280
234	244
235	236
237	280
239	277
241	278
241	283
245	261
246	255
248	257
253	254
255	283
267	269
272	283
279	283
0	1
0	50
0	52
0	71
0	77
0	89
0	91
0	144
0	157
0	158
1	14
1	53
1	68
1	70
1	88
1	90
1	112
1	117
1	118
1	144
1	157
1	158
2	8
2	16
2	20
2	22
2	46
2	77
2	92
2	93
2	117
2	119
2	120
2	124
2	130
2	169
3	9
3	15
3	17
3	21
3	23
3	59
3	76
3	89
3	92
3	93
3	96
3	117
3	119
3	121
3	125
3	131
3	170
3	284
4	10
4	22
4	28
4	39
4	221
4	283
5	7
5	11
5	17
5	23
5	40
5	101
5	221
5	283
6	8
6	12
6	26
6	32
6	77
6	98
6	99
6	100
6	101
6	120
6	142
6	283
7	9
7	31
7	33
7	40
7	76
7	89
7	98
7	99
7	100
7	101
7	120
7	283
8	14
8	16
8	20
8	22
8	36
8	120
8	221
8	283
9	15
9	21
9	23
9	37
9	121
9	221
9	283
10	18
10	22
10	25
10	26
10	28
10	68
10	90
11	23
11	24
11	25
11	26
11	29
11	40
11	93
11	117
12	18
12	20
12	26
12	27
12	42
12	76
12	92
12	99
12	117
13	17
13	19
13	21
13	25
13	31
13	33
13	98
13	143
14	20
14	22
14	25
14	26
14	27
14	88
14	117
15	21
15	23
15	25
15	26
15	27
15	31
15	43
15	89
15	117
16	25
16	34
16	39
16	77
16	90
16	98
16	100
16	107
16	120
16	121
16	127
16	138
16	139
17	26
17	40
17	47
17	76
17	77
17	91
17	98
17	99
17	101
17	102
17	106
17	107
17	119
17	121
17	138
17	139
17	143
18	22
18	39
18	93
18	117
18	121
18	132
19	40
19	92
19	93
19	117
19	120
19	125
19	133
20	22
20	46
20	92
20	101
20	104
20	117
21	26
21	43
21	93
21	100
21	105
21	117
22	28
22	46
22	60
22	117
22	140
22	221
23	29
23	31
23	117
23	141
23	156
23	221
24	29
24	90
24	91
24	134
24	135
24	283
25	28
25	30
25	283
26	29
26	30
26	31
26	117
26	125
26	283
27	30
27	31
27	97
27	117
27	136
27	137
27	139
27	198
27	283
28	121
28	172
28	283
29	40
29	101
29	173
29	283
30	283
31	100
32	39
32	42
32	72
32	93
32	121
32	130
32	135
33	40
33	43
33	73
33	93
33	98
33	99
33	128
33	131
33	134
33	160
34	39
34	77
34	90
34	100
34	121
34	138
34	139
35	40
35	76
35	77
35	91
35	101
35	120
35	138
35	139
36	73
36	77
36	88
36	90
36	107
36	117
36	119
36	120
36	132
37	70
37	89
37	91
37	100
37	106
37	119
37	120
37	121
37	132
37	133
38	46
38	76
38	77
38	99
38	284
39	77
39	90
39	92
39	93
39	100
39	117
39	125
39	129
39	134
39	142
39	159
39	169
40	76
40	91
40	92
40	93
40	101
40	117
40	119
40	124
40	128
40	135
40	160
40	173
41	53
41	171
41	188
41	215
41	216
42	68
42	72
42	76
42	81
42	88
42	92
42	118
42	157
42	159
43	45
43	69
43	72
43	73
43	77
43	89
43	93
43	99
43	118
43	131
43	160
44	54
44	60
44	68
44	84
44	88
44	118
44	136
44	140
45	56
45	61
45	69
45	78
45	83
45	113
45	117
45	134
45	137
45	141
45	158
45	192
46	50
46	51
46	60
46	70
46	72
46	75
46	80
46	81
46	84
46	138
46	184
47	51
47	57
47	61
47	71
47	72
47	74
47	75
47	79
47	81
47	93
47	109
47	215
48	53
48	82
48	112
49	52
49	57
50	53
50	54
50	56
50	57
50	58
50	60
50	62
50	66
50	70
50	72
50	86
50	87
50	95
50	108
50	122
50	126
50	127
50	139
50	140
50	153
50	177
50	184
50	198
50	199
51	54
51	56
51	57
51	59
51	61
51	67
51	71
51	73
51	76
51	84
51	86
51	87
51	88
51	90
51	94
51	109
51	123
51	126
51	127
51	138
51	140
51	153
51	154
51	159
51	165
51	177
51	183
51	198
51	199
52	56
52	59
52	69
52	90
52	91
53	57
53	58
53	108
53	284
54	56
54	77
54	82
54	84
54	88
54	94
54	108
54	112
54	117
54	118
54	134
54	136
54	157
54	177
54	197
55	76
55	77
55	83
55	85
55	89
55	95
55	109
55	113
55	118
55	135
55	137
55	157
55	176
55	177
55	197
56	62
56	63
56	82
56	83
56	86
56	87
56	108
56	112
56	113
57	62
57	83
57	86
57	87
57	108
57	109
57	112
57	113
58	66
58	82
58	108
58	110
59	85
59	109
59	111
60	66
60	70
60	74
60	75
60	88
60	94
60	108
60	118
60	177
61	63
61	73
61	74
61	75
61	77
61	141
61	156
61	160
61	176
61	177
61	192
62	66
62	87
62	112
63	86
63	87
63	109
64	66
65	67
65	111
65	176
65	177
65	220
66	108
66	110
66	159
66	176
66	219
67	83
67	109
67	111
67	220
68	70
68	75
68	76
68	88
68	90
68	118
68	197
69	71
69	77
69	113
69	117
69	197
70	71
70	72
70	73
70	74
70	76
70	80
70	86
70	90
70	92
70	93
70	94
70	95
70	102
70	135
70	143
70	144
70	145
70	148
70	149
70	153
70	159
70	161
70	163
70	178
70	183
70	184
70	185
70	186
70	187
70	191
70	192
70	194
70	196
70	197
70	199
70	202
70	203
70	206
70	207
70	208
70	211
70	214
70	215
70	216
70	222
70	224
70	225
70	226
70	227
70	228
70	229
70	233
70	234
70	235
70	236
70	237
70	238
70	239
70	248
70	249
70	250
70	251
70	252
70	254
71	72
71	73
71	75
71	77
71	81
71	91
71	92
71	93
71	103
71	127
71	140
71	142
71	143
71	144
71	148
71	149
71	153
71	154
71	157
71	160
71	161
71	172
71	179
71	181
71	183
71	185
71	186
71	187
71	191
71	192
71	194
71	196
71	199
71	202
71	203
71	206
71	207
71	214
71	216
71	217
71	218
71	223
71	224
71	225
71	226
71	227
71	228
71	229
71	233
71	234
71	235
71	236
71	237
71	238
71	239
71	241
71	248
71	249
71	250
71	251
71	252
71	253
71	254
72	73
72	74
72	75
72	77
72	79
72	80
72	81
72	84
72	94
72	95
72	116
72	140
72	141
72	144
72	145
72	146
72	148
72	153
72	154
72	156
72	171
72	177
72	184
72	191
72	192
72	199
72	215
72	216
72	221
72	224
72	226
72	227
72	228
72	229
72	236
72	248
72	252
72	255
72	282
73	74
73	75
73	76
73	78
73	80
73	81
73	85
73	90
73	94
73	95
73	110
73	116
73	140
73	141
73	144
73	145
73	147
73	153
73	154
73	155
73	156
73	159
73	160
73	171
73	176
73	184
73	191
73	192
73	215
73	216
73	217
73	218
73	221
73	224
73	226
73	227
73	228
73	229
73	236
73	248
73	252
73	255
73	275
73	282
74	75
74	76
74	78
74	80
74	110
74	144
74	145
74	149
74	153
74	154
74	161
74	162
74	176
74	177
74	185
74	186
74	187
74	199
74	202
74	203
74	206
74	207
74	211
74	214
74	215
74	216
74	222
74	224
74	227
74	228
74	233
74	234
74	235
74	236
74	240
74	249
74	250
74	251
74	253
74	254
75	77
75	79
75	81
75	90
75	110
75	111
75	144
75	145
75	148
75	149
75	153
75	154
75	163
75	169
75	185
75	186
75	187
75	191
75	199
75	202
75	203
75	204
75	207
75	214
75	215
75	216
75	217
75	218
75	224
75	227
75	228
75	233
75	234
75	235
75	236
75	240
75	249
75	251
75	253
76	81
76	90
76	91
76	114
76	119
76	140
76	141
76	142
76	145
76	149
76	157
76	159
76	161
76	162
76	164
76	168
76	169
76	183
76	192
76	197
76	198
76	215
76	225
76	233
76	234
76	235
76	239
76	250
76	251
76	252
76	254
76	275
77	80
77	90
77	110
77	114
77	116
77	143
77	145
77	148
77	149
77	154
77	158
77	160
77	161
77	163
77	164
77	168
77	191
77	197
77	198
77	216
77	217
77	218
77	225
77	226
77	234
77	235
77	239
77	250
77	251
77	252
77	254
78	79
78	80
78	85
78	110
78	118
78	135
78	137
78	147
78	156
78	167
78	172
78	173
78	192
78	204
78	220
79	81
79	110
79	118
79	134
79	136
79	147
79	155
79	157
79	167
79	191
79	204
79	205
79	209
79	219
80	81
80	95
80	110
80	119
80	141
80	147
80	156
80	160
80	163
80	176
80	177
80	202
80	215
80	217
80	218
80	221
80	223
81	111
81	140
81	146
81	148
81	162
81	171
81	172
81	176
81	203
81	215
81	216
81	217
81	218
81	219
81	221
81	222
82	84
82	112
82	140
83	109
83	113
83	118
83	156
84	88
84	176
84	177
85	89
85	118
85	137
85	176
86	87
86	88
86	108
86	109
86	112
87	108
87	112
87	113
88	89
88	90
88	97
88	98
88	99
88	100
88	101
88	106
88	107
88	112
88	117
88	120
88	121
88	128
88	138
88	139
88	142
88	144
88	197
89	91
89	96
89	97
89	98
89	99
89	100
89	107
89	113
89	117
89	118
89	128
89	129
89	130
89	138
89	139
89	144
89	192
89	197
90	94
90	107
90	112
90	117
90	119
90	199
91	95
91	113
91	117
91	119
91	138
91	158
92	94
92	95
92	97
92	107
92	123
92	134
92	138
92	139
93	107
93	135
93	138
93	139
93	141
93	183
94	98
94	99
94	103
94	106
94	114
94	115
94	119
94	123
94	126
94	127
94	139
94	155
94	165
94	176
94	283
95	98
95	99
95	102
95	103
95	114
95	119
95	123
95	126
95	138
95	139
95	141
95	155
95	156
95	177
95	192
95	197
95	283
96	98
96	100
96	106
96	127
96	131
96	139
96	142
96	283
97	101
97	107
97	120
97	126
97	130
97	138
97	141
97	142
97	283
98	99
98	119
98	121
98	122
98	142
98	159
98	160
98	283
99	114
99	120
99	122
99	123
99	124
99	143
99	159
99	160
99	283
100	120
100	121
100	159
100	160
100	283
101	120
101	133
101	160
101	283
102	123
102	135
102	197
102	200
103	134
103	138
103	197
104	282
105	142
105	282
106	119
106	121
106	139
106	200
106	201
106	221
106	283
107	115
107	119
107	120
107	138
107	141
108	110
108	140
108	155
108	176
108	219
109	111
109	141
109	220
110	136
110	146
110	147
110	155
110	169
110	219
110	284
111	146
111	147
111	156
111	160
111	176
111	177
111	284
112	177
113	176
114	122
114	123
114	127
114	131
114	158
114	171
114	178
114	179
114	182
114	197
114	198
114	220
114	282
115	122
115	126
115	135
115	138
115	139
115	143
115	158
115	178
115	179
115	182
115	191
115	197
115	198
115	199
115	219
115	221
115	282
116	119
116	145
116	146
116	147
116	152
116	161
116	163
116	188
116	191
116	192
116	195
116	198
116	215
116	216
116	217
116	218
116	219
116	220
116	223
116	233
116	269
116	272
116	283
117	142
117	143
117	198
117	284
118	144
118	157
118	158
118	160
118	176
118	197
119	120
119	138
119	183
119	215
120	170
120	283
121	169
121	283
122	127
122	157
122	160
122	165
122	183
122	198
122	199
122	283
123	198
123	199
123	283
124	142
124	158
124	184
124	283
125	157
125	159
125	184
125	201
125	283
126	136
126	165
126	172
126	212
127	137
127	165
127	173
127	197
127	213
128	170
128	282
129	142
129	282
130	159
130	282
131	282
132	159
132	171
132	215
132	282
133	216
133	282
134	197
134	201
134	283
135	142
135	197
135	198
135	200
135	283
136	159
136	197
136	212
136	213
137	197
137	213
137	283
138	283
139	201
139	283
140	142
140	154
140	159
141	143
141	160
142	143
142	153
142	155
142	157
142	158
142	172
142	173
143	153
143	154
143	158
143	160
143	171
143	173
144	191
144	192
144	197
144	216
145	149
145	167
145	215
145	216
145	283
146	147
146	148
146	156
146	165
146	177
146	178
146	204
146	219
146	270
146	271
146	274
146	283
147	148
147	177
147	179
147	217
147	218
147	219
147	220
147	270
147	271
147	274
147	283
148	191
148	198
148	204
148	214
148	215
148	216
148	217
148	218
148	219
148	220
148	249
148	282
149	152
149	167
149	168
149	171
149	283
150	152
150	225
150	275
150	276
150	283
151	152
151	197
151	215
151	216
151	221
151	226
151	244
151	275
151	277
151	283
152	164
152	165
152	166
152	168
152	217
152	218
152	219
152	220
152	250
152	251
152	267
152	269
152	283
153	154
153	183
153	197
153	216
154	165
154	197
154	215
154	282
155	169
155	176
155	191
156	177
156	192
156	215
156	216
156	217
156	218
156	220
157	191
157	198
157	199
157	200
158	192
158	198
158	199
158	201
159	169
159	200
159	219
160	177
160	201
160	283
161	165
161	176
161	221
161	250
162	176
162	177
162	282
163	282
164	165
164	167
164	250
164	283
165	167
165	168
165	197
165	250
165	251
165	283
166	168
166	244
166	250
166	268
166	275
166	283
167	219
167	220
167	233
167	250
167	267
167	268
167	269
167	283
168	225
168	226
168	233
168	250
168	251
168	269
168	283
169	172
169	183
169	215
169	216
170	173
170	216
171	172
171	173
171	182
171	215
171	221
172	176
172	215
172	217
172	218
172	284
173	177
173	184
173	215
173	216
173	217
173	218
174	282
175	282
176	210
176	219
176	228
176	236
176	254
176	268
176	271
176	283
177	211
177	218
177	220
177	228
177	237
177	241
177	253
177	254
177	268
177	269
177	271
177	272
177	283
178	179
178	182
178	197
178	215
178	221
178	257
178	282
179	182
179	197
179	211
179	216
179	221
179	257
179	282
180	181
180	197
180	216
180	282
181	197
181	215
181	282
182	215
182	221
182	282
184	197
185	186
185	234
185	243
185	273
185	274
185	283
186	187
186	194
186	195
186	198
186	238
186	274
186	283
187	188
187	189
187	194
187	195
187	209
187	221
187	274
187	283
188	189
188	194
188	195
188	198
188	238
188	242
188	243
188	249
188	258
188	259
188	283
189	198
189	218
189	283
190	283
191	199
191	216
191	220
191	244
191	282
192	198
192	199
192	215
192	216
192	219
192	244
193	218
193	222
193	282
194	195
194	197
194	202
194	206
194	207
194	208
194	209
194	215
194	216
194	222
194	223
194	243
194	249
194	259
194	283
195	217
195	272
195	283
196	272
196	283
197	204
197	205
197	208
197	209
197	215
197	216
197	221
197	239
197	240
197	241
197	243
197	259
198	199
198	219
198	220
198	270
198	283
199	219
199	270
199	271
202	206
202	208
202	214
202	216
202	217
202	222
203	209
203	214
203	221
203	222
204	205
204	206
204	207
204	219
205	207
205	219
206	207
206	215
207	215
207	216
208	209
208	215
209	216
211	216
214	217
214	218
215	216
215	221
215	222
215	225
215	233
215	239
215	240
215	241
215	243
215	260
215	261
215	262
215	263
215	264
215	265
216	217
216	218
216	221
216	223
216	225
216	233
216	239
216	240
216	241
216	243
216	259
216	260
216	261
216	262
216	263
216	264
216	265
217	222
217	244
217	268
217	269
217	276
217	283
217	282
218	223
218	244
218	268
218	269
218	275
218	282
219	272
219	284
220	269
220	284
221	239
222	223
224	238
224	243
224	273
224	281
224	283
225	233
225	283
226	234
226	275
226	283
227	239
227	276
227	283
228	235
228	240
228	276
228	277
228	283
229	236
229	240
229	277
229	278
229	283
230	241
230	278
230	279
230	283
231	237
231	241
231	279
231	283
232	242
232	280
232	281
232	283
233	275
233	283
234	235
234	275
234	276
234	283
235	245
235	276
235	277
235	278
235	283
236	237
236	246
236	278
236	279
236	283
237	238
237	246
237	281
237	283
[truncated: 148 more rows]
