# Supplementary material for: Similarity-based future common neighbors model for link prediction in complex networks
Source: Sci Rep. 2018 Nov 19;8:17014. doi: 10.1038/s41598-018-35423-2 (PMC6242980; doi:10.1038/s41598-018-35423-2)
Supplement: Supplementary file 1 — Data sets of five networks.zip [file 41598_2018_35423_MOESM1_ESM.zip › Data sets of five networks/FWFB.txt]

1	16
3	16
3	19
16	19
5	21
4	22
1	26
5	26
22	27
25	29
24	34
0	36
1	36
15	36
22	36
9	43
42	43
10	44
18	44
37	44
39	46
25	47
9	48
43	49
30	50
33	51
35	53
47	54
48	54
49	54
38	55
43	55
18	56
32	56
43	56
52	58
43	59
44	60
40	61
43	61
58	61
42	63
8	64
9	64
56	65
57	65
18	66
45	66
65	66
31	67
63	67
18	68
19	68
40	68
48	68
40	69
58	69
4	70
17	71
33	71
43	71
41	73
39	74
43	75
47	75
50	75
70	75
73	75
36	77
73	78
42	79
68	79
19	80
28	80
37	80
75	80
33	81
43	81
44	81
39	82
54	82
47	83
52	83
54	83
79	83
35	84
40	84
80	84
42	85
45	87
49	87
1	88
12	88
25	88
35	88
56	89
40	90
54	90
75	90
90	91
28	92
48	92
63	92
36	93
91	93
39	94
69	94
75	95
84	96
86	96
32	97
50	97
44	98
64	98
76	98
91	98
32	99
42	99
52	99
54	99
65	100
72	100
46	101
58	101
67	101
78	101
96	101
99	101
61	102
84	102
88	102
64	103
73	103
81	103
34	104
42	104
63	104
67	104
79	104
99	104
31	105
30	106
43	106
73	106
34	107
44	107
62	107
67	107
68	107
94	107
8	108
13	108
36	108
10	109
61	110
71	110
80	110
84	110
92	110
59	111
76	111
79	111
107	111
108	111
35	112
47	112
58	112
72	112
80	112
92	112
32	113
48	113
42	114
68	114
44	115
47	116
61	116
62	116
28	117
73	120
98	120
99	120
43	121
8	122
10	122
15	122
54	122
71	122
82	122
90	122
99	122
104	122
112	122
114	122
120	122
31	123
63	123
122	123
8	126
46	126
97	126
17	127
40	127
55	127
57	127
71	127
88	127
89	127
99	127
121	127
0	15
1	15
3	15
14	15
0	16
4	16
5	16
6	16
14	16
15	16
0	17
1	17
2	17
3	17
4	17
5	17
6	17
14	17
15	17
16	17
0	18
1	18
2	18
3	18
4	18
5	18
6	18
14	18
15	18
16	18
0	19
1	19
2	19
4	19
5	19
6	19
14	19
15	19
0	20
1	20
3	20
14	20
15	20
17	21
18	21
19	21
20	21
0	22
1	22
2	22
3	22
5	22
6	22
14	22
15	22
16	22
21	22
7	23
7	24
23	24
7	25
23	25
24	25
0	26
3	26
4	26
6	26
14	26
15	26
16	26
3	27
4	27
17	27
18	27
19	27
20	27
17	28
18	28
19	28
20	28
21	28
22	28
0	29
1	29
2	29
6	29
7	29
13	29
17	29
18	29
19	29
20	29
22	29
26	29
28	29
0	30
1	30
3	30
4	30
5	30
6	30
14	30
15	30
16	30
29	30
1	31
7	31
23	31
24	31
25	31
29	31
13	32
30	33
31	33
1	34
7	34
23	34
7	35
23	35
24	35
25	35
29	35
30	35
34	35
3	36
4	36
5	36
6	36
16	36
23	36
24	36
35	36
1	37
7	37
23	37
24	37
25	37
35	37
1	38
7	38
23	38
24	38
28	38
29	38
35	38
1	39
7	39
23	39
24	39
28	39
29	39
35	39
7	40
8	40
9	40
10	40
13	40
28	40
29	40
35	40
8	41
9	41
10	41
13	41
28	41
29	41
35	41
7	42
13	42
28	42
8	43
10	43
13	43
25	43
28	43
30	43
31	43
34	43
35	43
39	43
40	43
1	44
4	44
7	44
8	44
9	44
13	44
17	44
19	44
20	44
22	44
25	44
38	44
13	45
28	45
25	46
29	46
31	46
37	46
38	46
40	46
41	46
1	47
7	47
8	48
10	48
13	48
30	48
34	48
35	48
36	48
38	48
39	48
40	48
43	48
30	49
42	49
47	49
48	49
42	50
43	50
47	50
48	50
30	51
31	51
32	51
39	51
46	51
48	51
30	52
31	52
32	52
33	52
43	52
44	52
46	52
47	52
48	52
49	52
50	52
51	52
30	53
31	53
32	53
33	53
34	53
36	53
37	53
38	53
43	53
44	53
46	53
47	53
48	53
49	53
50	53
46	54
50	54
51	54
30	55
31	55
32	55
33	55
34	55
35	55
36	55
37	55
41	55
42	55
44	55
45	55
46	55
47	55
48	55
50	55
17	56
19	56
20	56
21	56
22	56
26	56
30	56
31	56
33	56
37	56
38	56
39	56
40	56
41	56
42	56
44	56
45	56
52	56
54	56
17	57
18	57
19	57
20	57
21	57
22	57
25	57
30	57
31	57
32	57
33	57
37	57
38	57
39	57
40	57
41	57
42	57
43	57
44	57
45	57
52	57
54	57
17	58
18	58
19	58
20	58
21	58
22	58
39	58
40	58
41	58
42	58
43	58
44	58
45	58
54	58
42	59
44	59
45	59
47	59
48	59
49	59
50	59
58	59
29	60
30	60
31	60
32	60
33	60
34	60
35	60
36	60
37	60
38	60
42	60
43	60
46	60
47	60
48	60
49	60
50	60
51	60
52	60
54	60
34	61
35	61
36	61
39	61
42	61
44	61
47	61
48	61
49	61
50	61
52	61
55	61
59	61
42	62
43	62
44	62
45	62
47	62
48	62
49	62
50	62
52	62
55	62
59	62
60	62
61	62
43	63
44	63
45	63
47	63
48	63
49	63
50	63
52	63
55	63
60	63
61	63
10	64
13	64
17	64
18	64
19	64
20	64
21	64
22	64
17	65
18	65
19	65
20	65
21	65
22	65
39	65
40	65
42	65
43	65
58	65
64	65
0	66
4	66
5	66
6	66
17	66
19	66
20	66
21	66
22	66
28	66
30	66
31	66
37	66
38	66
39	66
40	66
41	66
42	66
43	66
52	66
54	66
17	67
18	67
19	67
20	67
21	67
22	67
28	67
30	67
32	67
34	67
35	67
36	67
37	67
38	67
39	67
40	67
42	67
43	67
44	67
45	67
47	67
48	67
52	67
54	67
59	67
61	67
62	67
65	67
0	68
4	68
5	68
6	68
17	68
20	68
21	68
22	68
30	68
31	68
36	68
37	68
38	68
39	68
41	68
42	68
43	68
45	68
47	68
52	68
54	68
61	68
65	68
21	69
38	69
39	69
41	69
42	69
43	69
44	69
45	69
47	69
48	69
49	69
50	69
56	69
57	69
0	70
1	70
2	70
5	70
6	70
7	70
12	70
13	70
18	71
19	71
20	71
21	71
22	71
39	71
40	71
41	71
42	71
44	71
45	71
54	71
65	71
17	72
18	72
19	72
20	72
22	72
38	72
39	72
40	72
41	72
42	72
43	72
44	72
45	72
54	72
17	73
18	73
19	73
20	73
22	73
31	73
38	73
39	73
40	73
42	73
43	73
44	73
45	73
54	73
17	74
18	74
19	74
20	74
22	74
38	74
40	74
41	74
42	74
43	74
44	74
45	74
54	74
42	75
44	75
46	75
48	75
49	75
51	75
56	75
58	75
61	75
62	75
63	75
67	75
68	75
71	75
72	75
74	75
17	76
18	76
19	76
20	76
42	76
43	76
44	76
56	76
57	76
58	76
64	76
65	76
67	76
68	76
71	76
17	77
18	77
19	77
20	77
30	77
31	77
33	77
34	77
35	77
37	77
38	77
41	77
42	77
43	77
44	77
47	77
48	77
49	77
50	77
56	77
57	77
58	77
61	77
67	77
68	77
71	77
41	78
42	78
43	78
44	78
45	78
54	78
56	78
57	78
58	78
62	78
66	78
67	78
68	78
70	78
72	78
74	78
43	79
44	79
45	79
56	79
57	79
58	79
62	79
66	79
67	79
70	79
72	79
73	79
74	79
17	80
18	80
20	80
26	80
30	80
31	80
32	80
33	80
34	80
35	80
36	80
38	80
39	80
40	80
41	80
42	80
43	80
44	80
45	80
52	80
54	80
76	80
77	80
78	80
79	80
17	81
18	81
19	81
20	81
25	81
30	81
31	81
32	81
34	81
35	81
36	81
37	81
38	81
39	81
40	81
41	81
42	81
45	81
48	81
52	81
54	81
70	81
75	81
80	81
13	82
26	82
30	82
31	82
32	82
33	82
34	82
35	82
36	82
38	82
40	82
41	82
42	82
43	82
44	82
48	82
1	83
2	83
8	83
9	83
10	83
12	83
13	83
26	83
28	83
30	83
31	83
32	83
33	83
34	83
35	83
36	83
37	83
38	83
39	83
40	83
41	83
42	83
43	83
44	83
48	83
61	83
75	83
76	83
77	83
78	83
17	84
18	84
19	84
20	84
25	84
30	84
34	84
36	84
37	84
38	84
39	84
41	84
42	84
43	84
44	84
45	84
46	84
48	84
54	84
58	84
67	84
68	84
70	84
72	84
73	84
74	84
17	85
18	85
19	85
20	85
39	85
40	85
43	85
44	85
45	85
56	85
57	85
58	85
59	85
62	85
66	85
67	85
68	85
80	85
30	86
31	86
32	86
33	86
38	86
39	86
40	86
41	86
42	86
43	86
44	86
45	86
58	86
60	86
62	86
63	86
66	86
67	86
68	86
80	86
27	87
28	87
37	87
38	87
39	87
40	87
41	87
42	87
43	87
44	87
46	87
47	87
48	87
50	87
51	87
2	88
13	88
26	88
27	88
29	88
30	88
34	88
36	88
37	88
54	88
57	89
58	89
64	89
65	89
67	89
68	89
71	89
1	90
2	90
12	90
13	90
23	90
24	90
25	90
37	90
38	90
39	90
41	90
52	90
81	90
84	90
54	91
55	91
56	91
57	91
58	91
64	91
65	91
66	91
67	91
68	91
70	91
71	91
78	91
80	91
83	91
84	91
85	91
88	91
38	92
39	92
40	92
41	92
42	92
43	92
44	92
45	92
47	92
52	92
55	92
59	92
62	92
75	92
77	92
84	92
91	92
17	93
18	93
19	93
20	93
28	93
34	93
35	93
38	93
39	93
40	93
55	93
59	93
61	93
62	93
63	93
69	93
75	93
77	93
78	93
79	93
84	93
85	93
86	93
17	94
18	94
19	94
20	94
28	94
34	94
35	94
36	94
38	94
40	94
55	94
59	94
61	94
62	94
63	94
75	94
77	94
78	94
79	94
84	94
85	94
86	94
91	94
17	95
18	95
19	95
20	95
21	95
22	95
25	95
33	95
34	95
35	95
36	95
37	95
38	95
39	95
40	95
41	95
42	95
43	95
44	95
45	95
48	95
54	95
59	95
62	95
63	95
92	95
93	95
94	95
26	96
27	96
28	96
29	96
30	96
31	96
32	96
33	96
34	96
35	96
36	96
47	96
48	96
49	96
50	96
54	96
61	96
91	96
29	97
30	97
31	97
33	97
34	97
35	97
36	97
37	97
38	97
39	97
40	97
42	97
43	97
46	97
47	97
48	97
49	97
51	97
89	97
91	97
17	98
18	98
19	98
20	98
21	98
42	98
43	98
54	98
56	98
57	98
58	98
65	98
67	98
68	98
71	98
83	98
88	98
89	98
96	98
97	98
7	99
8	99
9	99
10	99
12	99
13	99
25	99
26	99
29	99
30	99
31	99
33	99
34	99
35	99
36	99
37	99
38	99
39	99
40	99
41	99
43	99
44	99
48	99
59	99
61	99
62	99
63	99
67	99
69	99
75	99
77	99
78	99
79	99
80	99
84	99
85	99
86	99
91	99
92	99
95	99
42	100
43	100
44	100
46	100
48	100
50	100
56	100
58	100
59	100
61	100
62	100
64	100
67	100
68	100
71	100
73	100
74	100
78	100
80	100
81	100
82	100
83	100
84	100
85	100
88	100
92	100
93	100
94	100
95	100
96	100
97	100
99	100
29	101
30	101
35	101
36	101
42	101
43	101
44	101
48	101
50	101
56	101
59	101
62	101
64	101
65	101
66	101
68	101
70	101
71	101
72	101
73	101
74	101
80	101
81	101
83	101
84	101
92	101
93	101
94	101
95	101
97	101
42	102
43	102
44	102
56	102
58	102
59	102
62	102
64	102
65	102
66	102
67	102
68	102
71	102
72	102
73	102
74	102
78	102
81	102
82	102
83	102
92	102
93	102
94	102
95	102
96	102
97	102
99	102
42	103
43	103
44	103
56	103
58	103
59	103
61	103
62	103
65	103
66	103
67	103
68	103
70	103
71	103
72	103
78	103
82	103
83	103
84	103
88	103
92	103
93	103
94	103
95	103
96	103
97	103
99	103
30	104
31	104
35	104
36	104
37	104
43	104
44	104
48	104
56	104
58	104
59	104
60	104
61	104
62	104
64	104
65	104
66	104
68	104
70	104
71	104
72	104
73	104
74	104
78	104
80	104
81	104
83	104
84	104
90	104
92	104
93	104
94	104
95	104
96	104
97	104
30	105
34	105
35	105
36	105
37	105
42	105
43	105
44	105
48	105
56	105
58	105
62	105
66	105
67	105
68	105
70	105
71	105
72	105
73	105
74	105
80	105
83	105
92	105
93	105
94	105
99	105
31	106
32	106
34	106
35	106
36	106
37	106
42	106
44	106
46	106
47	106
48	106
50	106
56	106
58	106
66	106
67	106
68	106
70	106
71	106
72	106
74	106
80	106
92	106
93	106
94	106
99	106
30	107
31	107
35	107
36	107
37	107
42	107
43	107
46	107
48	107
50	107
56	107
58	107
66	107
70	107
71	107
72	107
73	107
74	107
80	107
83	107
92	107
93	107
99	107
9	108
10	108
30	108
31	108
32	108
33	108
34	108
35	108
42	108
43	108
44	108
47	108
48	108
50	108
67	108
68	108
93	108
8	109
9	109
13	109
30	109
31	109
32	109
33	109
34	109
35	109
36	109
42	109
43	109
44	109
47	109
48	109
50	109
67	109
68	109
73	109
80	109
93	109
30	110
31	110
34	110
35	110
36	110
42	110
43	110
44	110
48	110
50	110
56	110
58	110
59	110
62	110
64	110
65	110
67	110
68	110
72	110
73	110
74	110
78	110
81	110
82	110
83	110
85	110
88	110
93	110
94	110
95	110
96	110
97	110
99	110
53	111
54	111
60	111
61	111
62	111
63	111
64	111
65	111
77	111
78	111
80	111
81	111
82	111
83	111
84	111
85	111
86	111
87	111
88	111
90	111
91	111
95	111
96	111
97	111
99	111
102	111
103	111
104	111
105	111
106	111
109	111
30	112
31	112
32	112
33	112
34	112
36	112
37	112
42	112
43	112
44	112
46	112
48	112
50	112
56	112
67	112
68	112
71	112
73	112
74	112
93	112
94	112
99	112
111	112
30	113
31	113
33	113
34	113
35	113
36	113
37	113
42	113
43	113
44	113
46	113
47	113
49	113
50	113
56	113
58	113
67	113
68	113
71	113
72	113
73	113
74	113
80	113
92	113
93	113
94	113
99	113
111	113
30	114
31	114
32	114
33	114
34	114
35	114
36	114
37	114
43	114
44	114
46	114
47	114
48	114
50	114
56	114
58	114
67	114
71	114
72	114
73	114
74	114
80	114
92	114
93	114
94	114
99	114
111	114
42	115
43	115
48	115
50	115
56	115
58	115
66	115
67	115
68	115
70	115
71	115
72	115
73	115
74	115
80	115
92	115
93	115
94	115
99	115
42	116
43	116
44	116
46	116
48	116
50	116
54	116
59	116
60	116
63	116
64	116
65	116
69	116
76	116
77	116
78	116
79	116
80	116
81	116
82	116
83	116
84	116
85	116
86	116
87	116
88	116
90	116
91	116
95	116
96	116
97	116
99	116
104	116
105	116
26	117
29	117
30	117
31	117
32	117
33	117
34	117
35	117
36	117
42	117
43	117
44	117
46	117
47	117
48	117
50	117
67	117
68	117
93	117
116	117
8	118
13	118
116	118
26	119
28	119
29	119
30	119
31	119
34	119
35	119
36	119
42	119
43	119
44	119
46	119
47	119
48	119
50	119
30	120
42	120
43	120
44	120
56	120
58	120
59	120
60	120
61	120
62	120
64	120
65	120
67	120
68	120
69	120
71	120
72	120
76	120
78	120
79	120
80	120
81	120
82	120
83	120
84	120
85	120
87	120
88	120
90	120
91	120
92	120
93	120
94	120
95	120
96	120
97	120
8	121
9	121
10	121
13	121
26	121
29	121
30	121
31	121
34	121
35	121
36	121
37	121
39	121
40	121
41	121
42	121
44	121
48	121
9	122
12	122
13	122
14	122
16	122
17	122
18	122
19	122
20	122
21	122
22	122
26	122
30	122
36	122
42	122
45	122
52	122
53	122
55	122
56	122
57	122
58	122
59	122
60	122
64	122
65	122
66	122
67	122
68	122
69	122
70	122
72	122
73	122
74	122
75	122
76	122
77	122
78	122
79	122
80	122
81	122
83	122
84	122
85	122
86	122
87	122
88	122
89	122
91	122
92	122
93	122
94	122
95	122
96	122
97	122
98	122
100	122
101	122
102	122
103	122
105	122
106	122
107	122
108	122
109	122
110	122
111	122
113	122
115	122
116	122
117	122
118	122
119	122
121	122
7	123
8	123
9	123
10	123
11	123
12	123
13	123
23	123
24	123
25	123
27	123
28	123
29	123
30	123
32	123
33	123
34	123
35	123
36	123
37	123
38	123
39	123
40	123
41	123
43	123
44	123
46	123
47	123
48	123
49	123
50	123
51	123
60	123
61	123
62	123
80	123
90	123
93	123
94	123
95	123
99	123
0	124
1	124
2	124
3	124
4	124
5	124
6	124
8	124
9	124
10	124
12	124
13	124
14	124
0	125
1	125
2	125
3	125
4	125
5	125
6	125
7	125
8	125
9	125
10	125
11	125
12	125
13	125
21	125
51	125
122	125
124	125
9	126
10	126
12	126
44	126
50	126
51	126
52	126
53	126
54	126
55	126
59	126
60	126
62	126
64	126
65	126
69	126
75	126
76	126
77	126
78	126
79	126
80	126
81	126
82	126
83	126
84	126
85	126
86	126
87	126
88	126
89	126
90	126
[truncated: 106 more rows]
