# Supplementary material for: Similarity-based future common neighbors model for link prediction in complex networks
Source: Sci Rep. 2018 Nov 19;8:17014. doi: 10.1038/s41598-018-35423-2 (PMC6242980; doi:10.1038/s41598-018-35423-2)
Supplement: Supplementary file 1 — Data sets of five networks.zip [file 41598_2018_35423_MOESM1_ESM.zip › Data sets of five networks/NS.txt]

2	1
15	13
19	18
25	7
26	24
32	20
33	31
35	34
44	3
45	44
46	14
50	31
51	49
71	70
74	68
86	84
95	92
98	93
98	94
102	99
106	104
106	105
110	109
115	51
118	69
127	125
133	90
136	7
144	99
153	15
160	159
171	114
175	44
176	14
176	45
180	48
182	181
188	134
192	189
203	200
204	167
210	209
213	212
215	31
230	4
233	25
243	240
245	230
247	121
248	15
249	3
253	200
255	254
256	230
260	17
262	87
267	232
270	269
275	42
289	288
293	149
296	230
297	4
300	298
300	264
302	71
304	37
306	31
307	50
308	185
312	4
316	25
318	317
319	115
323	3
328	302
332	331
333	330
333	331
339	127
346	114
348	69
349	347
349	348
361	94
365	333
367	14
369	368
370	3
374	206
376	374
1	0
2	0
3	0
4	0
4	3
6	5
7	5
7	6
9	8
10	8
10	9
11	8
11	9
11	10
12	3
13	12
13	3
14	12
14	13
14	3
14	4
15	12
15	14
15	3
15	4
15	0
16	12
17	12
17	16
18	12
19	12
21	20
22	20
22	21
23	20
23	21
23	22
25	24
26	25
27	24
27	25
27	26
28	16
30	29
31	29
31	30
32	29
32	30
32	31
33	29
33	30
33	32
34	29
34	31
34	32
35	29
35	31
35	32
37	36
39	38
39	25
41	40
42	40
42	41
43	3
43	0
43	4
44	4
44	14
44	15
45	3
45	4
45	14
45	15
46	3
46	4
46	44
46	45
46	15
48	47
49	22
50	49
50	22
50	29
51	22
51	50
51	41
52	49
53	22
54	22
54	53
56	55
57	16
57	17
58	57
59	57
59	58
60	3
61	7
62	61
62	7
63	61
63	62
63	7
64	61
64	7
65	43
66	9
66	48
67	66
67	9
68	66
68	67
68	9
69	66
69	68
70	66
70	69
70	68
71	66
71	69
72	66
72	69
72	70
72	71
73	66
73	48
74	66
74	70
74	69
75	50
75	31
75	29
75	51
77	76
78	76
78	77
78	23
79	67
79	66
79	68
80	67
80	66
80	79
80	68
82	81
83	81
83	82
84	81
84	82
84	83
85	81
85	82
85	83
85	84
86	81
86	82
86	83
86	85
87	81
87	82
87	83
87	84
87	85
87	86
88	81
88	82
88	83
88	84
88	85
88	86
88	87
90	89
91	89
91	90
93	92
94	92
94	93
94	25
94	50
95	93
95	94
96	92
96	93
96	94
96	95
97	92
97	93
97	94
97	95
97	96
98	92
98	95
98	96
98	97
99	65
99	50
99	51
99	55
100	99
100	65
101	99
101	65
101	100
102	100
103	25
104	103
104	25
105	103
105	104
105	25
105	84
105	85
105	87
106	103
106	25
107	103
107	25
107	106
108	32
108	20
109	65
109	99
109	55
110	65
110	99
112	111
112	0
113	111
113	112
114	111
114	112
114	113
116	115
116	51
118	117
118	71
119	117
119	118
120	80
120	66
121	120
121	80
121	66
122	120
122	121
122	80
122	66
123	25
124	123
124	25
124	107
125	3
126	125
126	3
127	126
127	3
128	125
128	126
128	127
129	90
129	91
130	129
130	90
130	91
130	112
130	113
130	0
131	129
131	130
131	90
131	91
132	129
132	130
132	90
132	131
132	91
133	129
133	130
133	131
133	91
133	132
134	130
134	112
134	113
135	130
135	112
137	136
139	138
139	23
140	95
142	141
143	141
143	142
144	141
144	142
144	143
145	3
146	145
147	145
147	146
149	148
149	72
149	69
150	148
150	149
151	3
152	3
152	15
153	152
153	3
154	107
154	25
155	154
155	107
156	154
157	154
157	107
158	101
159	50
161	159
161	160
162	159
162	161
163	60
163	3
164	163
164	60
164	3
165	163
165	164
165	60
165	3
167	166
168	166
168	167
168	121
168	66
168	51
168	50
168	75
169	166
169	167
169	168
169	51
169	50
169	75
169	41
169	52
171	170
171	16
171	17
172	39
173	172
173	39
174	172
174	173
174	39
175	3
175	14
175	4
175	45
175	15
175	46
176	175
176	3
176	4
176	15
176	44
176	46
177	94
177	96
178	177
178	94
179	177
179	94
181	180
181	48
182	180
182	48
184	183
184	105
185	183
185	184
186	183
186	184
186	185
187	90
187	131
187	91
188	112
188	7
189	6
190	189
190	6
191	189
191	6
192	6
192	191
193	55
193	109
193	99
193	144
194	193
194	55
194	109
194	99
195	193
196	25
197	25
198	4
199	198
200	198
200	199
200	4
200	16
200	17
201	198
201	199
201	200
201	4
202	198
202	200
202	201
203	198
203	4
203	201
204	168
205	139
206	205
206	139
207	18
208	117
211	209
211	210
212	209
212	210
212	211
213	209
213	210
213	211
213	69
213	118
214	209
214	210
214	211
214	212
214	213
216	215
216	31
217	215
217	31
217	216
218	32
218	29
218	31
218	34
219	32
219	20
219	22
219	23
220	32
220	219
220	20
221	211
222	211
222	221
223	211
223	221
223	222
224	211
224	221
224	222
224	223
225	48
225	182
226	22
227	226
227	22
228	139
228	23
229	139
230	25
231	230
231	20
231	23
232	230
232	231
232	20
232	23
233	230
233	124
234	230
234	4
235	230
235	4
236	230
236	235
236	4
237	230
237	235
237	236
237	4
238	230
238	235
238	39
239	230
239	238
239	235
239	39
240	41
240	40
241	240
241	41
241	40
242	240
242	241
242	41
242	40
243	241
243	41
243	242
243	40
244	235
244	203
244	200
245	244
245	235
245	238
245	239
246	244
246	235
246	245
247	66
247	168
248	4
248	3
249	4
249	0
249	15
250	197
250	25
251	200
252	251
252	200
253	4
254	124
255	124
256	235
256	238
256	239
256	245
257	198
257	200
257	201
257	16
257	17
258	130
258	0
258	112
259	105
259	84
259	85
259	87
260	16
261	82
261	84
261	85
261	87
262	82
262	84
262	85
262	261
263	64
264	263
264	64
265	169
265	51
266	265
266	169
266	51
267	231
267	20
267	23
269	268
269	149
269	148
270	268
270	149
271	268
271	269
272	25
273	12
273	3
274	41
274	42
275	41
275	274
276	41
276	42
276	274
276	275
277	14
278	277
278	14
279	101
280	279
281	174
281	39
282	106
283	282
283	106
284	74
284	68
284	66
285	94
286	20
287	286
287	20
288	168
289	168
290	168
290	289
290	51
291	168
291	289
292	149
292	148
292	269
293	269
293	270
294	25
295	25
295	294
296	25
297	203
297	244
297	200
298	264
298	64
299	298
299	264
299	64
300	299
300	64
301	298
301	64
301	264
302	118
302	69
302	213
303	37
303	59
304	303
305	25
306	50
307	94
308	183
308	184
309	308
309	183
309	184
309	185
310	100
311	112
311	113
312	15
312	249
312	3
313	312
313	15
313	4
313	249
313	3
314	25
315	314
315	25
316	314
316	315
317	115
318	115
319	317
319	318
320	317
320	115
320	318
320	319
321	159
321	50
322	44
322	15
322	3
323	44
323	322
323	15
324	171
325	238
325	239
325	39
326	125
326	126
326	127
327	302
327	69
328	327
328	69
329	125
329	126
329	3
329	127
331	330
332	330
333	332
333	14
334	330
334	331
334	332
334	333
335	169
336	94
336	50
336	307
337	94
338	94
338	337
340	339
340	127
341	7
341	136
342	7
342	341
342	136
343	7
344	64
345	344
345	64
346	171
347	302
347	69
347	118
347	213
348	347
348	302
348	118
348	213
349	302
349	69
349	118
349	213
350	347
350	302
350	348
350	69
350	118
350	349
350	213
351	112
351	134
352	351
352	112
352	134
353	351
353	352
353	112
353	134
354	351
354	352
354	112
354	353
354	134
355	351
355	352
355	112
355	353
355	134
355	354
356	59
356	303
357	59
357	356
357	303
358	59
358	356
358	303
358	357
359	101
359	279
360	359
360	101
360	279
361	96
362	66
363	169
363	41
363	51
364	16
364	17
365	14
366	14
366	365
366	333
367	365
367	333
367	366
368	31
369	31
370	15
371	106
372	4
372	3
372	15
373	372
373	4
373	3
375	374
375	206
376	206
376	375
377	302
377	69
378	377
378	302
378	69
