# Supplementary material for: Similarity-based future common neighbors model for link prediction in complex networks
Source: Sci Rep. 2018 Nov 19;8:17014. doi: 10.1038/s41598-018-35423-2 (PMC6242980; doi:10.1038/s41598-018-35423-2)
Supplement: Supplementary file 1 — Data sets of five networks.zip [file 41598_2018_35423_MOESM1_ESM.zip › Data sets of five networks/PB.txt]

716	1078
784	1169
784	761
784	781
935	622
935	661
549	375
772	1009
988	705
988	868
988	654
988	987
988	1154
988	1058
793	718
793	138
793	1212
11	445
11	252
11	450
11	497
1000	837
1000	921
339	361
339	340
929	798
929	100
929	1035
929	1085
929	1211
591	644
591	691
591	765
591	1198
591	742
591	380
591	696
591	962
591	1035
591	417
417	525
417	496
417	236
417	358
417	1199
146	125
146	565
146	546
146	345
146	119
146	581
146	122
146	837
1013	820
1013	606
1013	588
738	835
313	126
313	347
753	705
1163	793
1163	671
189	497
189	125
189	350
189	446
438	47
438	1177
438	439
438	337
438	307
438	456
438	451
438	417
300	440
300	126
300	83
300	427
300	480
300	345
300	220
300	379
300	450
300	477
300	202
300	945
300	430
300	504
155	71
155	126
155	448
155	492
155	427
155	140
155	306
27	345
597	767
597	590
597	1067
597	1058
597	853
597	847
597	1155
597	1185
597	913
597	919
597	1048
597	776
359	363
359	565
849	848
849	718
849	826
456	125
456	445
456	542
456	583
127	252
127	350
127	499
127	363
442	379
442	268
442	126
442	519
442	47
442	140
495	472
495	75
495	575
1178	850
1178	863
673	380
673	847
673	1029
688	622
688	671
1177	945
1177	691
1177	656
83	47
83	252
83	361
83	140
83	357
83	339
83	364
83	375
83	383
83	499
83	564
83	483
276	575
621	956
621	767
521	197
382	61
382	125
382	326
382	469
382	492
382	499
1099	691
1099	1005
1099	458
1099	767
1099	945
930	796
930	671
930	767
930	618
930	881
930	1078
13	1005
13	575
524	31
524	847
524	224
524	282
130	47
130	565
770	693
770	881
770	889
770	1098
770	1106
770	1196
770	1035
770	945
1030	767
798	825
798	1103
798	986
798	669
798	883
798	1062
798	609
798	1220
798	1188
798	1042
798	635
798	1115
798	713
798	1094
164	829
164	496
208	445
208	474
400	20
692	126
692	728
692	1029
692	138
692	1177
952	782
952	868
952	924
952	1017
952	1058
952	1209
1004	927
1004	592
1004	705
570	496
570	427
570	252
1204	767
1204	889
1204	1029
1204	1067
646	654
646	837
646	873
646	750
728	1192
728	601
728	618
728	593
728	974
832	984
832	1169
1199	1154
841	100
841	750
841	808
765	850
1211	10
1211	982
1211	380
1211	618
404	126
404	1005
404	497
1070	100
1070	1095
1070	841
229	417
742	496
742	945
742	307
590	197
826	706
826	758
826	466
826	957
826	634
826	589
1074	757
1074	618
750	590
636	1198
6	119
6	796
6	583
622	850
847	698
847	896
847	974
847	1170
815	593
12	126
12	23
903	698
1	15
1	427
1	164
1	516
1	302
1	519
1	442
1	497
890	427
890	656
890	1029
890	373
890	1067
281	126
956	738
956	799
956	883
956	940
956	776
494	47
1085	932
920	889
920	742
920	519
987	921
1043	767
1043	671
1106	782
1106	974
1106	1029
488	71
488	302
488	575
488	383
656	126
656	881
656	691
656	932
771	1177
771	583
1170	421
1170	575
223	71
376	427
376	379
143	47
143	71
143	321
143	42
657	837
657	421
657	898
921	835
921	138
921	593
835	832
1026	625
725	1152
1075	1029
783	1096
783	657
783	815
783	1005
783	421
783	594
783	874
783	671
783	686
670	767
588	594
588	1170
588	1005
588	1095
588	775
588	1029
1169	776
1169	1074
932	837
932	126
932	630
805	1134
137	132
137	202
137	221
137	357
648	932
628	795
628	421
788	691
374	565
374	132
374	31
374	122
374	169
863	1212
863	672
1010	671
773	1005
1196	889
1196	1058
1196	1117
1196	613
1196	496
517	496
114	337
114	450
203	565
203	122
112	146
112	583
569	583
699	835
699	927
699	497
699	1129
699	776
705	1198
705	742
705	633
705	761
608	1005
1184	1076
1184	605
1028	1212
1028	691
342	837
342	742
244	427
1185	868
1185	1029
1185	1078
1185	1163
642	1094
567	523
940	1095
940	1005
940	734
1142	974
1142	765
197	755
1051	995
1015	881
1015	1013
839	889
755	630
755	623
755	605
755	770
755	1177
65	181
65	36
1134	1198
1134	588
1090	775
1082	588
1082	881
1082	747
594	1077
1094	1220
681	421
681	565
1117	1198
727	654
975	927
838	876
838	776
838	1158
838	761
838	1159
960	588
960	919
960	742
960	761
960	1029
726	921
726	671
726	834
726	1058
1119	881
1119	980
1119	767
808	881
184	373
184	534
338	138
1152	728
1152	754
48	232
48	450
48	350
48	122
48	427
48	99
48	35
48	373
48	345
1063	654
1063	945
846	1078
834	590
834	945
834	1005
248	418
248	496
248	363
248	13
1212	1006
1212	565
1212	1197
1212	747
1212	808
1212	876
1212	589
1212	982
1212	1167
266	10
1118	782
87	68
859	829
1147	1076
356	1029
829	983
829	774
829	1078
480	252
480	86
480	105
480	118
480	169
480	307
480	383
480	442
480	524
480	563
480	564
480	75
1049	921
1049	698
986	1029
986	767
986	832
986	782
1155	1078
1155	723
1155	980
1126	1095
1033	847
1033	638
1033	943
15	252
15	47
15	446
15	452
15	127
1036	782
1036	790
25	132
25	136
25	196
25	252
473	583
473	889
42	417
42	176
42	118
42	368
56	140
56	316
761	1134
761	793
761	799
761	1009
761	1060
916	214
430	581
758	897
758	650
758	1198
758	832
758	740
758	896
758	881
758	1078
758	596
128	126
128	47
68	282
68	194
368	427
368	232
368	282
362	153
625	767
170	302
170	974
1188	691
1188	1005
1188	881
1038	672
1038	1211
905	670
292	169
1093	837
1093	705
60	84
60	31
335	20
335	47
994	606
994	685
994	896
994	791
994	1167
994	678
994	839
867	126
421	1005
421	146
421	232
421	313
394	64
583	232
680	691
18	448
18	1005
18	236
18	47
18	438
18	496
18	25
100	458
982	837
982	1005
121	47
28	441
1012	790
1164	1029
1164	686
259	565
321	461
321	265
631	796
631	775
631	593
1198	691
1198	881
1198	375
1198	1078
17	461
492	575
694	837
1005	1078
668	214
668	728
668	1205
596	605
596	1058
792	796
792	671
448	391
448	427
448	108
448	162
448	361
448	398
448	461
448	504
448	850
616	767
616	782
616	1177
777	711
777	232
900	637
900	100
900	782
900	1159
900	850
933	852
997	781
435	47
435	169
435	382
145	565
145	781
345	308
31	496
31	125
479	20
479	232
479	496
998	774
998	646
998	1177
874	932
874	974
874	605
262	126
708	782
708	837
708	613
708	1132
708	718
1194	932
1194	614
487	37
238	95
972	956
840	214
840	950
840	829
840	805
840	932
317	868
317	646
317	565
977	126
977	338
609	829
609	832
609	1181
609	752
609	588
609	100
1131	805
103	385
103	59
271	310
778	995
1071	754
1071	1047
418	31
418	375
1116	614
460	126
270	86
270	282
270	496
1197	995
814	847
814	698
814	1078
814	1211
845	671
845	705
444	472
444	565
444	906
444	516
444	375
444	388
444	464
444	262
444	523
444	236
474	232
474	513
474	186
474	408
474	61
474	483
565	358
976	565
154	496
154	126
576	450
576	472
1080	654
1080	781
693	380
693	1212
693	694
693	1118
693	805
693	390
693	526
693	698
658	835
267	565
1040	837
1040	1106
906	252
906	0
906	514
906	115
906	128
906	358
906	217
906	260
906	375
906	5
1218	1175
1138	896
117	496
535	781
535	383
535	155
535	338
535	515
1206	1076
979	767
979	908
979	781
979	714
297	496
297	126
297	426
297	441
1130	790
936	897
936	741
736	790
736	1010
1052	850
934	1005
633	767
166	427
104	47
230	108
427	216
427	81
427	750
427	656
427	302
740	1170
740	908
740	852
516	417
516	86
516	169
516	340
516	563
626	927
626	761
626	837
626	1005
626	1212
538	496
470	563
470	945
470	427
470	59
470	206
470	125
470	127
470	438
470	92
662	782
662	593
331	202
331	196
1124	837
1124	945
1124	100
1124	728
1124	782
1124	765
1124	342
85	472
85	92
85	96
85	119
85	165
85	837
85	363
85	445
85	534
85	64
1181	138
1171	1005
1171	767
1171	1047
595	829
330	252
330	534
836	214
324	126
181	383
181	306
181	5
477	337
477	169
477	385
477	282
477	496
477	417
477	99
775	650
775	696
804	728
883	1212
883	691
883	836
883	832
883	1177
828	630
828	747
828	889
828	1058
1220	767
1105	1005
1136	252
1136	47
1136	654
1136	765
1136	805
1136	841
1136	590
1136	1035
1150	1169
957	1029
957	864
957	1049
957	670
1001	837
1001	767
919	921
919	1212
919	974
747	826
1067	945
1067	767
1067	1211
151	496
151	308
118	496
118	99
118	379
118	492
118	375
385	47
385	516
202	516
202	86
202	499
918	837
503	581
1008	927
169	308
169	403
169	564
169	583
140	497
122	519
122	84
59	155
59	136
59	361
59	268
59	282
59	339
59	440
59	534
132	96
132	153
132	382
505	186
563	99
563	345
563	373
357	445
357	499
357	534
357	497
357	373
357	160
357	492
357	579
357	494
357	249
357	157
357	388
357	336
519	316
519	47
519	375
519	31
519	126
519	815
519	497
756	917
1143	1011
1143	670
370	61
370	64
573	72
1214	380
1214	1029
1214	1078
1214	1104
1214	642
326	162
326	361
326	539
326	153
326	169
326	492
99	427
99	224
99	364
99	10
176	742
176	10
176	364
980	1095
980	625
980	728
895	750
437	383
437	1212
268	122
268	583
268	345
268	581
268	497
302	21
302	316
162	361
162	519
162	153
162	426
162	445
162	5
162	122
152	496
364	1175
364	1005
364	339
364	136
364	373
364	438
364	497
308	1005
308	168
308	126
36	326
36	184
36	61
36	534
36	385
36	539
36	361
36	558
310	495
310	53
165	492
165	126
165	403
304	252
669	623
669	1058
676	706
363	61
363	196
363	445
363	427
363	383
363	519
363	417
363	499
363	563
358	583
358	499
523	119
523	345
523	519
523	472
523	499
523	583
674	1103
224	375
224	140
224	154
224	236
224	368
61	47
61	146
61	316
61	208
436	496
436	232
436	440
436	368
436	1199
436	742
436	153
10	232
575	837
379	47
379	368
610	496
843	796
748	1212
380	1078
380	496
1122	841
644	637
644	654
644	889
644	974
644	630
644	1106
644	575
870	835
490	125
490	445
490	357
931	678
931	718
931	1167
931	1212
546	47
546	126
546	308
741	458
741	945
741	1170
741	788
741	1177
741	1053
741	841
741	1049
741	47
337	100
337	565
337	282
337	153
337	450
898	837
898	1212
601	781
601	789
601	873
601	678
601	896
601	1184
601	1198
601	1212
601	863
134	1177
134	83
134	523
983	782
983	919
983	686
983	671
1161	593
1081	1005
1081	646
1081	750
443	618
258	146
837	881
837	346
706	1029
706	599
706	932
1006	987
1006	618
1006	932
1006	739
1006	692
1006	1214
825	613
825	1028
306	42
992	1176
992	796
652	767
38	122
475	449
350	252
37	519
943	646
943	691
943	896
943	907
943	1127
943	630
943	1175
943	1177
1149	788
1149	605
1149	837
388	202
21	91
21	126
21	499
52	575
52	138
372	427
372	136
372	184
372	1199
372	790
277	20
834	252
991	897
0	375
801	919
801	1067
687	863
687	790
687	750
508	565
206	228
206	279
206	5
206	565
730	837
730	995
730	638
1129	945
763	691
763	782
219	138
912	750
912	1078
912	908
175	337
175	388
175	466
175	504
175	86
1172	956
1172	670
827	774
401	10
401	47
401	140
401	442
401	581
401	499
401	472
401	27
401	130
401	196
401	452
401	523
401	225
401	46
401	191
401	470
948	641
950	608
950	1082
950	863
950	1192
950	1134
950	1159
950	1175
950	710
1175	974
1175	698
881	891
881	606
881	672
881	896
881	914
881	754
881	796
881	924
881	945
881	1176
439	552
582	519
582	534
582	236
482	176
482	497
482	186
482	440
284	371
191	375
191	186
191	214
191	254
191	565
671	819
671	614
671	1072
671	967
671	855
671	893
671	1103
671	955
909	421
909	1211
909	605
909	956
909	1085
909	606
909	651
909	592
901	1177
1042	1010
254	449
254	472
254	125
507	496
507	47
507	75
1125	252
457	767
967	683
967	126
231	747
231	654
231	458
999	618
1115	691
1115	837
204	461
204	408
204	494
147	59
147	385
147	153
147	383
147	552
147	36
147	114
147	494
147	461
47	485
47	252
1076	375
1076	974
1076	605
806	1098
714	767
320	21
320	47
320	339
627	1005
627	1035
627	638
627	829
627	1058
627	1094
627	672
468	1067
913	728
913	696
913	1076
459	126
459	483
459	441
1031	1152
1009	606
985	1086
249	47
249	86
411	146
411	25
411	83
411	5
1061	605
1061	621
1061	837
1061	781
1061	1058
1061	767
1061	622
1021	796
291	47
291	837
291	108
291	116
291	446
291	571
719	889
719	1078
719	672
92	375
92	326
221	126
71	114
497	383
1035	638
1035	698
96	126
768	921
990	408
386	114
79	265
502	156
502	282
502	446
502	492
502	414
502	1177
1151	403
1151	1199
1151	873
1151	988
1151	408
445	232
445	417
445	23
445	290
445	534
842	1177
383	126
383	345
282	495
282	81
282	539
282	393
282	130
282	307
282	402
282	452
371	575
371	151
371	945
371	911
371	775
371	815
511	516
511	138
1127	917
1127	956
1127	672
1127	691
1127	705
1127	774
1127	854
1127	839
1127	873
1127	678
1127	988
1127	698
1127	1035
1127	1192
49	178
1011	1030
180	47
180	130
177	385
177	461
177	307
177	583
286	285
743	638
743	1010
542	118
542	213
542	252
542	357
542	379
542	406
542	445
542	461
542	310
807	705
954	119
638	618
638	896
638	868
1179	956
1179	339
1179	1009
946	236
860	767
823	741
823	1104
984	788
389	100
329	158
354	125
1087	698
1045	1010
1045	782
1045	826
1045	767
1045	829
393	95
1098	1035
1098	662
892	767
892	1211
893	767
654	1067
654	1133
654	771
654	908
713	642
713	646
713	1177
713	694
713	765
325	497
325	534
965	630
965	913
965	1212
464	519
485	499
485	10
1167	837
1167	771
1167	10
1167	747
1167	583
1154	618
1154	889
1154	876
1154	896
1154	934
235	337
1121	841
84	20
365	96
365	118
365	358
365	445
365	461
365	417
365	75
365	421
365	835
1077	837
1077	850
200	496
200	136
797	603
797	590
782	657
782	683
782	819
782	701
782	974
782	1078
168	150
168	126
168	494
168	1029
76	125
76	194
76	499
136	417
734	868
734	646
734	47
734	411
734	815
695	796
695	718
412	408
629	13
629	262
126	316
391	252
391	304
391	994
391	461
1065	126
1065	889
887	921
887	940
887	1099
571	485
571	563
98	23
98	618
1183	850
667	790
307	379
303	896
1190	1154
599	1095
599	1167
327	565
327	496
237	126
153	122
153	581
153	186
974	698
974	1199
974	654
894	339
58	496
447	232
447	492
5	441
239	339
239	781
545	86
545	383
1208	919
760	593
923	1029
939	837
1025	988
398	108
398	300
398	504
476	282
500	383
32	126
32	232
1068	712
1068	1163
1068	650
672	630
672	889
672	927
672	590
672	1198
672	1136
672	59
922	698
406	86
23	196
23	252
113	339
779	927
1162	1152
216	494
216	194
216	656
216	1006
216	945
415	126
415	375
555	47
749	1009
749	1005
749	1177
643	767
643	1078
1160	1029
1160	1212
1160	1211
605	1137
605	919
605	1159
605	765
605	593
123	155
123	850
689	767
352	337
352	153
352	427
352	302
581	505
581	345
1108	835
1108	863
499	497
499	472
858	790
1176	747
614	531
540	575
225	126
225	252
225	236
225	282
225	339
463	496
1041	691
1041	835
1041	1029
1041	496
1041	126
496	710
496	186
178	375
1088	767
1022	1212
1014	670
434	352
528	21
528	20
1083	1035
800	889
800	1175
1210	375
1210	77
717	1058
717	873
717	836
907	945
907	1149
207	1136
207	375
207	837
716	1212
716	728
716	832
716	887
716	795
716	767
716	798
716	957
716	850
716	1029
716	1177
716	826
715	671
715	805
784	757
784	705
784	1212
784	1058
784	630
784	1177
784	889
784	837
784	646
784	1211
784	1014
935	767
935	1149
935	678
935	1177
549	290
549	398
549	83
772	847
772	232
772	583
772	728
772	742
772	678
772	711
772	949
772	421
772	1106
772	100
988	691
988	606
988	1005
988	252
988	1199
988	1035
988	1169
988	1211
988	1074
988	618
988	908
988	837
988	380
988	767
988	1029
988	847
988	1009
988	750
988	945
988	742
988	771
988	1078
988	1198
988	738
988	829
988	889
988	1085
988	920
988	956
988	1175
988	1132
988	1159
988	638
988	583
988	747
988	808
988	982
988	1177
988	565
988	122
988	100
988	974
988	1124
988	1196
988	696
988	421
988	828
988	496
793	995
793	837
793	1067
793	1198
793	1117
793	1196
793	214
793	747
793	1002
793	1051
793	1078
793	671
793	945
793	829
793	889
793	921
793	1005
793	656
793	1035
793	618
793	982
793	691
793	767
793	681
11	357
11	47
11	638
11	83
11	99
11	118
11	122
11	1085
11	126
11	505
11	146
11	837
11	100
11	868
11	268
11	316
11	373
11	383
11	382
11	565
11	698
11	738
11	440
11	1074
11	492
11	524
11	496
11	417
11	499
11	244
11	920
11	1198
11	563
11	59
11	236
11	583
11	427
11	125
11	232
11	151
11	358
11	385
11	300
11	307
11	339
11	345
11	153
11	519
11	461
11	1067
11	1177
11	375
11	1211
11	1212
11	945
11	534
11	829
11	618
1000	1009
1000	705
1000	214
1000	790
1000	841
1000	950
1000	995
1000	1005
1000	706
1000	1177
1000	1198
1000	767
1000	1029
704	126
704	671
704	1005
704	646
704	781
592	927
592	671
592	723
592	1047
339	21
339	42
339	47
339	96
339	71
339	86
339	95
339	373
339	125
339	126
339	130
339	61
339	146
339	140
339	169
339	184
339	164
339	496
339	516
339	313
339	316
339	282
339	347
339	345
339	368
339	375
339	382
339	383
339	403
339	406
339	461
339	581
339	485
339	494
339	497
339	524
339	417
339	534
339	265
339	1029
339	20
339	563
339	1005
929	1199
929	1009
929	897
929	630
929	603
929	605
929	618
929	646
929	728
929	765
929	770
929	956
929	815
929	832
929	837
929	841
929	852
929	881
929	896
929	889
929	909
929	921
929	1177
929	988
929	994
929	1005
929	421
929	1067
929	1074
929	1078
929	945
929	738
929	808
929	1169
929	1212
929	671
1109	767
1109	916
1109	782
1109	885
1109	1212
1109	1058
1109	966
1109	921
1109	798
1109	1010
1109	622
1109	829
1109	889
1109	1005
1109	755
1109	971
1109	1220
1109	752
1109	757
1109	832
1109	1078
1109	881
1109	736
1109	875
1109	661
1109	634
1109	1143
1109	1111
1109	826
1109	599
1109	1177
817	698
817	1212
817	1094
817	588
817	804
817	642
817	837
817	776
817	1177
817	747
817	731
817	1220
817	940
817	767
817	850
817	798
591	921
591	1009
591	1214
591	837
591	650
[truncated: 14,714 more rows]
