# Supplementary material for: Similarity-based future common neighbors model for link prediction in complex networks
Source: Sci Rep. 2018 Nov 19;8:17014. doi: 10.1038/s41598-018-35423-2 (PMC6242980; doi:10.1038/s41598-018-35423-2)
Supplement: Supplementary file 1 — Data sets of five networks.zip [file 41598_2018_35423_MOESM1_ESM.zip › Data sets of five networks/Yeast.txt]

0	1
2	3
4	5
6	7
8	9
10	11
12	13
14	15
16	17
18	19
20	9
3	21
22	23
24	25
10	26
27	28
29	30
31	32
33	34
35	36
37	38
39	40
41	39
42	43
39	44
45	39
23	46
29	47
48	49
50	51
50	52
53	54
55	56
57	49
39	27
10	58
59	60
61	62
63	64
25	65
66	67
68	48
69	49
70	48
71	72
44	67
73	15
74	49
75	49
68	50
76	77
26	58
78	1
79	80
81	82
45	67
83	49
84	85
86	87
88	89
41	67
27	90
91	49
92	93
57	94
68	70
57	91
40	67
95	19
79	94
70	96
84	97
51	98
48	99
75	91
100	101
102	103
104	105
106	107
108	109
110	101
111	112
113	84
114	115
116	117
118	119
91	83
90	66
120	121
94	80
122	123
124	125
126	127
128	129
100	130
85	97
75	74
131	132
75	94
91	94
133	134
130	110
135	85
50	98
136	125
137	91
105	138
70	49
139	88
91	48
22	140
100	141
142	49
143	144
68	145
146	147
148	123
149	83
140	46
74	91
49	99
113	97
150	151
90	28
152	49
153	135
154	155
156	67
48	157
158	133
118	159
158	134
49	157
160	161
152	94
162	163
164	121
68	49
165	166
167	168
153	97
86	125
169	170
120	164
171	172
173	96
173	92
174	175
176	177
178	179
111	180
176	181
182	183
111	184
185	186
187	15
188	189
190	191
192	193
190	185
194	191
111	188
185	194
179	177
185	191
189	180
111	189
195	196
191	186
178	111
178	176
197	198
199	200
201	202
203	178
204	188
203	177
178	205
206	191
207	208
111	209
203	176
204	189
210	211
212	191
203	181
212	190
189	209
212	194
213	214
212	185
215	216
217	9
204	209
206	185
204	111
218	219
205	177
220	221
111	205
206	186
184	205
203	205
222	205
204	180
179	205
176	205
199	214
223	219
212	206
224	225
219	226
227	228
173	229
230	231
8	217
232	233
223	218
234	198
218	226
235	236
237	238
239	240
10	241
222	177
178	222
3	242
243	6
51	52
222	179
57	244
245	246
245	247
51	57
240	248
249	250
251	252
253	254
244	48
21	242
255	256
51	244
20	217
257	28
258	216
128	259
260	261
10	54
8	20
57	262
263	10
264	57
51	262
50	244
265	92
51	266
10	55
10	12
55	267
243	268
241	54
10	56
6	268
269	270
271	218
239	248
12	241
272	273
204	274
275	256
276	277
278	279
53	55
12	280
244	52
50	48
264	244
281	282
241	267
262	244
262	52
53	267
56	241
56	54
55	54
271	219
55	280
265	93
57	48
51	48
12	54
280	267
32	60
283	284
285	286
287	288
289	290
291	5
6	292
10	280
293	259
263	12
263	280
241	280
54	280
12	55
294	60
32	294
98	295
32	296
282	297
298	299
263	54
300	276
51	301
302	303
54	267
31	294
48	52
10	267
79	52
304	305
306	6
51	79
55	241
79	48
263	241
301	52
266	244
296	307
98	308
12	267
12	56
79	244
264	48
53	280
39	257
31	307
306	7
10	309
52	49
241	309
58	280
56	280
50	264
263	55
310	7
57	52
311	272
53	10
291	312
12	313
266	57
281	297
244	49
244	301
292	268
313	55
227	314
26	241
165	315
316	317
60	307
266	52
104	318
47	30
58	55
264	52
263	267
319	320
321	67
51	264
322	323
50	57
266	264
2	242
324	325
10	13
296	294
326	327
51	49
328	318
329	14
328	330
32	307
7	292
263	53
53	12
306	268
283	328
263	56
227	128
58	267
296	59
59	307
62	30
322	193
331	332
26	267
26	55
174	333
264	262
12	58
44	334
114	335
336	19
306	292
337	43
47	62
266	301
98	91
13	241
57	301
338	116
339	340
312	5
294	59
13	54
337	335
56	13
58	54
98	1
61	30
262	48
341	295
98	341
114	337
58	56
342	343
244	80
47	61
149	244
344	345
50	266
308	1
346	347
45	40
58	241
75	52
348	349
53	241
350	244
283	343
2	21
234	64
321	66
351	352
335	43
114	43
353	65
31	59
56	267
308	295
79	262
79	264
263	13
79	57
79	70
263	309
68	244
79	301
354	355
356	357
349	358
50	79
50	262
350	52
266	49
188	274
274	209
55	309
55	13
111	274
262	49
359	360
149	49
69	52
100	295
39	66
39	67
51	74
57	69
266	262
42	114
42	337
42	335
51	69
361	362
13	280
13	267
325	363
56	309
264	149
29	62
364	320
53	56
365	366
367	61
368	294
26	54
12	309
74	52
26	56
26	280
303	369
74	244
370	82
74	57
311	273
130	295
12	26
75	244
75	57
58	13
7	268
371	82
266	48
372	373
98	0
374	337
98	57
47	375
295	1
41	334
309	267
98	69
52	1
54	309
41	44
280	309
301	94
327	357
49	1
376	377
350	51
29	61
378	366
328	343
345	379
244	94
380	52
30	375
380	264
350	266
381	378
50	99
374	43
382	351
383	295
53	26
70	99
227	384
137	385
61	375
382	352
57	149
70	244
57	80
237	261
378	365
383	98
386	303
350	79
380	48
383	387
383	1
388	389
29	375
390	391
383	308
392	98
74	262
356	327
374	335
50	301
165	102
392	1
91	341
393	394
266	79
154	98
380	57
392	308
395	396
368	393
380	244
26	309
26	13
350	262
303	332
62	375
308	25
130	98
315	102
13	309
368	394
264	49
100	383
350	57
149	52
344	379
244	99
52	94
367	30
397	357
52	80
312	4
52	83
149	262
398	105
295	0
397	327
399	396
349	400
91	295
100	401
69	91
326	357
274	189
75	79
50	49
47	367
274	180
294	394
50	341
402	403
98	385
263	58
404	57
50	70
51	83
51	80
374	114
405	378
381	366
69	244
291	4
128	384
51	94
405	365
405	366
51	149
367	62
393	294
50	69
381	365
406	375
348	400
407	408
58	309
409	241
410	411
75	51
412	41
51	380
79	49
143	413
53	58
53	13
91	52
75	48
262	80
414	415
416	417
100	1
263	26
68	79
25	49
264	99
57	99
302	418
419	97
165	103
22	46
302	420
29	367
176	421
337	115
368	320
350	80
48	80
67	334
244	1
264	422
57	83
423	226
392	295
387	295
392	130
387	101
149	48
367	375
424	76
74	264
383	110
266	98
227	129
374	42
69	262
425	426
24	427
130	401
383	101
74	301
303	428
57	295
429	430
48	94
112	431
130	0
383	130
130	1
264	80
432	433
378	434
295	301
48	301
266	74
366	434
435	436
350	48
75	69
422	48
437	438
439	440
441	442
43	115
412	44
100	98
443	444
353	25
405	381
412	67
405	171
412	39
308	387
287	49
412	334
356	445
446	447
50	94
21	1
384	129
68	99
262	301
53	309
171	366
50	149
448	183
449	415
450	428
262	1
294	320
378	171
416	408
70	80
450	451
3	1
100	387
452	89
452	453
326	356
401	101
266	83
271	258
69	48
287	0
454	133
455	96
98	155
57	341
98	49
39	334
98	301
88	452
79	96
456	417
100	308
149	91
50	350
149	1
381	171
130	308
135	84
335	115
457	458
308	3
308	242
416	459
308	21
460	378
308	101
51	295
57	461
462	463
91	262
266	94
295	101
404	244
51	404
110	387
266	69
350	94
404	301
51	1
291	464
445	357
308	0
465	313
50	380
445	327
380	49
466	438
301	49
171	365
350	301
88	453
90	257
91	244
380	262
393	320
295	467
361	344
468	108
89	453
361	345
397	445
469	409
299	351
397	356
397	326
51	91
51	470
51	471
50	74
472	473
287	91
341	244
75	301
266	149
474	475
24	65
295	83
162	36
262	94
476	143
394	320
264	301
192	322
477	295
41	45
119	478
234	205
171	434
68	96
374	115
479	480
454	134
203	234
481	320
35	162
234	176
149	301
392	0
482	40
482	67
25	427
146	483
41	484
130	101
130	387
0	52
485	49
201	486
130	487
264	488
110	295
422	52
356	489
266	461
198	179
198	181
490	385
112	491
75	98
264	83
492	493
405	494
203	421
405	434
91	301
460	434
142	262
495	341
496	444
323	497
50	495
350	264
101	1
91	1
152	461
50	80
112	179
311	143
287	52
152	1
101	487
460	53
45	482
266	470
498	225
79	422
39	484
152	52
112	189
460	171
39	90
499	385
308	49
262	471
68	51
75	25
341	301
341	52
287	25
345	500
48	488
380	266
30	406
244	488
401	487
154	130
120	501
154	401
57	471
42	115
502	364
69	295
387	1
311	476
287	83
51	341
154	295
74	83
287	295
74	149
380	461
447	503
266	80
504	434
78	287
287	155
91	385
308	320
383	0
24	288
158	454
1	242
381	434
301	1
439	505
272	299
506	261
380	507
199	508
380	149
51	308
47	406
118	478
10	509
298	351
383	477
510	386
69	83
301	80
365	434
404	49
49	471
49	511
262	83
68	512
477	130
513	136
10	514
295	385
2	308
2	1
57	70
491	515
49	516
484	334
116	506
508	214
404	48
496	443
110	308
197	517
149	80
262	507
57	470
518	107
469	151
441	417
75	266
484	67
519	428
519	450
504	366
50	422
75	470
504	460
520	175
409	10
460	366
521	385
504	378
522	438
50	152
51	488
523	90
288	25
449	524
295	52
412	484
520	174
295	525
113	85
264	461
468	109
409	45
409	151
154	341
526	137
527	262
528	529
98	83
530	193
477	1
326	445
431	491
404	266
262	99
531	532
98	533
100	477
287	341
98	52
106	518
98	525
477	98
69	301
98	101
522	466
191	534
137	521
25	91
535	119
69	341
535	118
341	155
536	537
494	366
494	365
110	141
190	534
538	539
540	541
57	527
154	372
98	21
51	422
51	142
522	437
338	117
96	80
68	57
469	509
98	287
234	179
154	0
98	542
338	543
57	507
69	1
341	262
338	506
25	52
244	507
18	95
461	301
98	48
461	244
98	387
100	110
353	509
544	25
437	466
98	244
308	91
101	141
113	135
98	94
295	94
545	546
470	49
261	543
52	488
110	401
490	137
51	527
301	83
173	547
440	505
45	44
344	500
100	0
315	103
44	484
341	49
494	378
548	549
143	241
550	551
66	334
501	385
421	205
552	480
412	66
266	553
554	555
57	553
556	458
557	535
266	0
490	521
422	80
139	453
112	558
50	91
469	214
44	66
461	471
559	417
266	488
469	10
560	561
461	1
461	94
50	83
350	507
461	83
562	313
562	563
50	234
99	94
264	527
431	558
81	564
404	79
305	352
295	155
301	99
404	74
41	66
565	566
567	343
263	409
367	406
33	568
477	0
67	569
570	571
350	527
11	241
50	142
24	167
572	573
542	21
57	488
56	11
29	406
293	129
374	574
575	576
293	384
25	168
577	578
112	579
455	49
580	581
25	341
68	94
23	140
25	0
57	96
33	582
583	90
41	40
266	527
25	320
264	553
381	460
381	504
149	142
149	152
149	96
136	584
149	516
149	585
586	485
455	94
388	587
544	49
40	569
57	588
41	243
589	317
506	117
590	591
344	592
593	594
593	226
0	94
0	101
0	49
595	19
247	596
62	406
597	70
597	244
40	66
598	264
597	48
598	262
597	341
264	94
597	99
597	49
597	65
26	599
150	600
382	298
601	602
603	548
477	387
150	604
501	137
243	40
243	232
144	241
207	605
35	606
35	163
319	349
319	107
167	25
156	44
35	607
477	308
477	101
608	97
61	406
599	58
499	91
599	267
599	55
599	280
599	56
599	13
599	54
599	309
139	89
599	241
22	609
22	610
611	434
611	366
611	378
160	444
52	507
52	553
98	3
98	262
98	78
460	365
98	242
139	452
612	72
98	110
3	613
528	614
234	222
227	293
78	0
44	40
372	487
409	12
409	54
236	287
409	313
12	11
409	407
298	352
523	27
615	580
615	581
409	566
409	143
616	617
295	141
75	380
75	50
10	599
10	144
12	599
618	619
287	65
69	0
318	138
10	459
620	621
10	562
91	0
622	551
336	95
74	341
623	426
624	625
295	626
387	141
387	0
627	151
628	305
629	630
626	487
50	631
188	431
438	242
94	1
470	301
629	632
633	560
350	99
143	151
494	171
494	434
494	381
634	320
515	558
50	0
527	244
50	553
527	553
635	299
263	11
527	52
527	48
97	636
637	431
484	66
597	149
57	422
86	584
382	299
341	48
638	542
288	509
341	83
341	639
469	625
264	1
469	45
640	641
361	379
51	507
72	320
8	143
271	216
45	334
45	514
504	365
499	521
11	267
504	171
51	553
488	80
613	642
643	40
241	151
350	461
153	85
262	488
241	231
509	151
153	84
525	385
295	49
45	569
644	205
45	66
91	585
151	625
91	155
401	626
39	569
39	643
57	142
70	94
613	242
11	13
613	21
68	631
491	558
645	343
70	341
646	299
70	631
36	163
45	643
55	11
592	500
587	389
353	144
262	295
11	54
399	219
647	340
648	649
262	509
11	280
57	1
353	10
353	650
50	651
264	588
50	507
50	527
652	551
653	581
654	320
655	656
24	75
264	142
50	308
50	461
50	1
50	488
266	308
295	244
75	264
110	487
423	604
110	1
443	160
657	355
623	91
75	1
110	0
658	250
659	660
661	662
75	0
663	154
75	80
262	553
664	665
349	320
195	640
142	48
264	152
142	1
666	667
264	507
668	290
668	289
405	504
405	460
58	11
557	119
669	177
308	48
670	341
152	244
671	33
79	488
672	580
672	615
672	581
48	1
78	341
152	262
605	208
68	149
308	141
48	631
308	57
308	142
24	91
308	52
651	455
144	509
404	264
673	384
404	52
404	461
48	553
529	614
404	262
113	153
404	149
90	674
379	500
380	588
380	1
380	488
380	152
465	675
465	676
513	125
495	154
513	584
666	396
380	83
677	678
588	49
128	293
154	626
108	5
679	525
154	308
245	454
154	487
680	681
682	97
401	533
154	49
145	57
244	422
244	631
244	0
345	592
466	683
262	422
419	135
244	83
350	404
154	516
144	151
383	141
684	33
135	97
49	94
49	488
49	80
2	613
2	98
287	639
266	152
350	149
126	685
290	686
687	97
683	581
683	438
688	689
384	690
380	308
308	301
10	218
380	91
247	691
57	631
57	525
57	0
409	326
57	157
390	692
288	693
694	421
588	461
553	80
409	243
8	144
57	695
696	250
27	66
565	313
697	250
380	525
374	698
120	699
700	143
311	701
156	41
702	45
374	158
99	631
51	287
409	55
198	703
57	597
553	94
617	704
705	706
99	1
128	673
542	67
301	488
128	707
366	708
709	356
710	129
144	9
711	636
167	427
45	313
48	0
253	143
712	713
577	623
504	708
706	714
715	250
553	488
716	717
709	357
154	110
154	91
482	44
718	280
583	27
51	0
152	99
570	454
477	3
152	83
154	499
154	94
152	507
719	3
247	20
78	69
720	250
74	154
570	134
721	669
245	722
152	488
589	72
152	455
154	301
718	55
167	723
98	373
154	287
724	725
79	553
98	141
334	569
726	688
19	320
672	653
301	0
477	242
293	707
334	250
409	565
390	727
68	157
571	728
154	3
577	676
392	21
152	301
729	341
51	509
145	70
495	0
699	121
145	91
145	94
719	613
74	69
119	159
244	250
431	730
73	14
709	327
142	731
149	588
10	143
477	373
51	588
145	152
100	242
113	732
145	654
227	707
156	484
706	214
164	84
733	734
670	735
244	553
112	730
244	251
613	509
670	78
308	736
287	137
570	133
308	94
663	495
477	21
266	1
670	373
154	373
588	244
663	0
53	11
737	65
738	454
405	708
405	611
739	343
509	459
50	597
180	579
540	465
295	242
295	639
75	155
598	52
3	642
110	735
533	735
10	718
142	99
738	679
740	713
154	149
490	501
533	101
154	78
573	741
130	373
742	691
1	743
154	242
142	244
744	745
514	241
133	571
622	746
703	676
622	652
495	639
154	639
98	743
622	550
154	21
328	52
747	666
670	626
349	466
75	288
75	165
145	49
75	544
525	141
735	372
156	39
288	52
74	157
145	157
75	149
374	151
326	625
75	404
477	748
749	341
749	25
750	751
145	83
273	20
598	99
752	753
362	754
350	509
144	54
75	96
110	516
162	755
75	455
313	459
102	166
735	626
666	756
110	743
195	757
112	703
495	287
383	743
509	52
144	56
258	509
439	465
383	748
658	44
661	91
75	758
68	597
75	507
110	626
245	133
349	683
78	52
349	438
272	20
288	91
658	41
759	160
760	341
760	558
272	298
311	351
640	761
41	569
86	136
748	242
640	762
107	320
495	78
195	641
760	515
383	3
719	2
760	491
50	295
719	21
383	373
267	231
98	137
374	320
429	420
74	98
491	730
682	84
383	242
50	404
2	154
0	743
2	383
69	627
50	327
763	756
273	299
764	625
130	765
50	501
419	608
2	748
766	767
45	542
130	242
768	769
598	79
759	161
130	735
762	641
598	244
759	444
266	295
86	513
770	661
74	295
653	615
653	580
630	771
407	267
45	250
25	1
158	245
442	272
52	155
341	491
45	52
21	295
542	341
2	438
378	708
353	241
383	21
772	343
301	553
353	773
34	582
353	81
2	387
381	708
774	37
514	151
2	101
541	775
776	98
130	21
227	673
717	777
2	642
94	96
49	507
778	509
779	1
703	558
743	141
3	620
477	743
780	781
70	91
776	155
49	96
49	155
703	491
495	97
637	730
637	558
49	639
26	718
732	97
353	56
782	783
70	760
353	784
387	743
785	341
20	305
785	558
647	786
387	748
785	515
785	760
521	731
785	70
353	459
787	753
24	375
2	100
2	130
2	477
91	96
688	788
98	639
598	48
101	743
785	491
70	515
70	152
264	308
2	295
57	789
353	764
94	488
695	96
309	790
791	792
635	646
263	718
400	320
732	84
652	550
353	287
298	20
738	525
350	152
33	793
514	509
161	444
430	794
66	569
412	40
3	748
412	569
412	45
795	459
70	558
535	159
155	639
91	507
198	558
3	438
353	54
554	609
554	796
797	65
40	334
341	65
401	94
70	511
439	326
70	695
[truncated: 9,693 more rows]
